# Supplementary material for: Toxicity screening of bisphenol A replacement compounds: cytotoxicity and mRNA expression in LMH 3D spheroids
Source: Environ Sci Pollut Res Int. 2022 Feb 9;29(29):44769–78. doi: 10.1007/s11356-022-18812-z (PMC9200673; doi:10.1007/s11356-022-18812-z)
Supplement: Supplementary file 1 — Supplementary file1 (486 KB) [file 11356_2022_18812_MOESM1_ESM.xlsx]

## Sheet: TOC
Toxicity Screening of Bisphenol A Replacement Compounds: Cytotoxicity and mRNA Expression in LMH 3D Spheroids
Table of Contents
Table S1. List of Pathways and Genes on the Chicken ToxChip Array
Table S2. List of Genes on the Chicken AestroChip Array
Table S3. List of Genes on the Chicken ComboChip Array
Figure S1. Nonlinear regression curves of cell viability data for BPF, TGSH, DD-70,BPAF, BPSIP and BPA
Figure S2.Cell viability (%), LC50 values and confidence intervals in LMH spheroids exposed to various concentrations of BPF, TGSH, DD-70, BPAF, BPSIP and BPA
Table S4. Mean log2 fold changes of all genes on the chicken AestroChip array and FDR adjusted p-values
Table S5. Mean log2 fold changes of all genes on the chicken ToxChip array and FDR adjusted p-values
Table S6. Mean log2 fold changes of all genes on the chicken ComboChip array and FDR adjusted p-values

## Sheet: Table S1
Table S1. List of Pathways and Genes on the Chicken ToxChip Array (catalogue # CLAG22572; Qiagen).
Pathway	Description	Symbol	RefSeq
Bile acids/cholesterol regulation	Cytochrome P450, family 7, subfamily B, polypeptide 1	CYP7B1	XM_418276
	Fibroblast growth factor 19	FGF19	NM_204674
	Forkhead box A1	FOXA1	XM_004941922
	Apolipoprotein B (including Ag(x) antigen)	APOB	NM_001044633
	Lanosterol synthase (2,3-oxidosqualene-lanosterol cyclase)	LSS	NM_001006514
Cell cycle	Cdk inhibitor CIP1 (p21)	CDKN1A	NM_204396
	Tumor protein p63	TP63	NM_204351
	Amine oxidase, copper containing 1	AOC1	XM_015281151
DNA repair	Growth arrest and DNA-damage-inducible, alpha	GADD45A	NM_001044678
	O-6-methylguanine-DNA methyltransferase	MGMT	XM_421823
	MutS homolog 2, colon cancer, nonpolyposis type 1 (E. coli)	MSH2	XM_426110
	Polymerase (DNA directed), beta	POLB	XM_004947614
	Polymerase (DNA directed) kappa	POLK	NM_204183
Glucose metabolism	Pyruvate dehydrogenase kinase, isozyme 4	PDK4	NM_001199909
	Glucose-6-phosphatase-like	G6pc	XM_003642817
Immune response	Basic leucine zipper transcription factor, ATF-like 3	BATF3	XM_419428
	Interleukin 16 (lymphocyte chemoattractant factor)	IL16	NM_204352
	Liver expressed antimicrobial peptide 2	LEAP2	NM_001001606
	Interleukin 1, beta	IL1B	NM_204524
	Nitric oxide synthase 2, inducible	NOS2	NM_204961
Lipid homeostasis	Acyl-CoA synthetase long-chain family member 5	ACSL5	NM_001031237
	Solute carrier organic anion transporter family, member 1A2	SLCO1A2	XM_416421
	Stearoyl-CoA desaturase (delta-9-desaturase)	SCD	NM_204890
	Liver basic fatty acid binding protein	LBFABP	NM_204634
Oxidative stress	Thioredoxin	TXN	NM_205453
	Carbonic anhydrase III-like (LOC420209)	CA3B	NM_001277410.1
	Metallothionein 4	MT4	NM_205275
	Heme oxygenase 1	HMOX1	NM_205344
	Microsomal glutathione S-transferase 3	MGST3	NM_001277533
Thyroid hormone pathway	Crystallin, alpha B	CRYAB	NM_205176
	Transthyretin	TTR	NM_205335
	Thyroid hormone responsive (SPOT14 homolog, rat)	THRSP	NM_213577
Xenobiotic metabolism	Insulin-like growth factor 1 (somatomedin C)	IGF1	NM_001004384
	Cytochrome P450 A 37	CYP3A7	NM_001001751
	Cytochrome P450 1A4	CYP1A4	NM_205147
	UDP glucuronosyltransferase 1 family, polypeptide A9	UGT1A9	XM_001234353
	Sulfotransferase family, cytosolic, 1B, member 1	SULT1B1	NM_204545
	Sulfotransferase family 1E, estrogen-preferring, member 1	SULT1E1	XM_420616
	Aminolevulinate, delta-, synthase 1	ALAS1	NM_001018012
	Fibrinogen alpha chain	FGA	NM_001271911
	Methionine adenosyltransferase I, alpha	MAT1A	NM_001199519
	N-acetyltransferase 2 (arylamine N-acetyltransferase)	NAT2	XM_001232799
	Aldehyde dehydrogenase 1 family, member A1	ALDH1A1	NM_204577
Control	Eukaryotic translation elongation factor 1 alpha 1	EEF1A1	NM_204157
	Ribosomal protein L4	RPL4	NM_001007479
	Chicken Genomic DNA Contamination	GGDC	SA_00517
	Reverse Transcription Control	RTC	SA_00104
	Positive PCR Control	PPC	SA_00103

## Sheet: Table S2
Table S2. List of Genes on the Chicken AestroChip Array.
Pathway	Description	Symbol	RefSeq
Estrogen responsive genes	Apovitellenin-1	APOV1	NM_205483
	Avidin	AVD	NM_205320
	Carnitine O-palmitoyltransferase 1	CPT	NM_001012898
	Cathepsin D-like	CTSD	NM_205177
	Cholesterol 7-alpha-monooxygenase	CYP7A1	NM_001001753
	ELOVL fatty acid elongase 2	ELOVL2	XM_418947
	Orosomucoid 2b	ORM2	NM_204541
	Vascular cell adhesion molecule 1, transcript variant X2	VCAM	XM_422310
	Vitellogenin-2	VTG2	NM_001031276
Control	Eukaryotic translation elongation factor 1 alpha 1	EEF1A1	NM_204157
	Ribosomal protein L4	RPL4	NM_001007479

## Sheet: Table S3
Table S3. List of Genes on the Chicken ComboChip Array
Pathway	Description	Symbol	RefSeq
Bile acid and lipid regulation	Fibroblast growth factor 19	FGF19	NM_204674
	Forkhead box A1	FOXA1	XM_004941922
	Lanosterol synthase (2,3-oxidosqualene-lanosterol cyclase)	LSS	NM_001006514
	Stearoyl-CoA desaturase (delta-9-desaturase)	SCD	NM_204890
DNA repair	Polymerase (DNA directed), beta	POLB	XM_004947614
Estrogen responsive genes	Apovitellenin-1	APOV1	NM_205483
	Cathepsin D-like	CTSD	NM_205177
	Cholesterol 7-alpha-monooxygenase	CYP7A1	NM_001001753
	Vitellogenin-2	VTG2	NM_001031276
Xenobiotic metabolism	Cytochrome P450 1A4	CYP1A4	NM_205147
Control	Eukaryotic translation elongation factor 1 alpha 1	EEF1A1	NM_204157
	Ribosomal protein L4	RPL4	NM_001007479

## Sheet: Figure S1
	Figure S1. Nonlinear regression curves of cell viability data for BPF, TGSH, DD-70,BPAF, BPSIP and BPA

## Sheet: Figure S2
Figure S2. Cell viability (%), LC50 values and confidence intervals in LMH spheroids exposed to various concentrations of BPF, TGSH, DD-70, BPAF, BPSIP and BPA

## Sheet: Table S4
Table S4. Mean log2 fold changes of all genes on the chicken AestroChip array and FDR adjusted p-values.
	log 2 fold change
Genes	BPF	TGSH	DD70	BPAF	BPSIP	BPA	E2
APO	5.75667	0.0633333	-0.293333	6.36333	3.21333	2.29	6.98333
AVD	2.82333	1.70667	0.73	1.86667	2.29667	2.55333	1.20667
CPT1A	3.64667	3.78667	3.24	4.06667	3.59333	3.45	2.35
CTSD	3.82033	3.48033	3.72367	3.73033	4.25367	2.96033	3.08367
CYP7A	2.93667	1.55	2.89333	3.22	0.903333	1.81667	1.70667
EEF1A1	-0.26	-0.583333	-0.17	0.696667	0.166667	1.41	0.26
ELVL	2.60667	2.5	1.96	-0.18	2.61667	2.31333	1.32333
ORM1	2.49	1.51	0.893333	2.54	2.45667	2.02667	1.38667
VCAM	1.27667	-0.196667	-0.88	0.913333	0.283333	-0.433333	-0.33
VTG2	4.18333	0.736667	2.55667	4.41333	3.74	3.76	6.67667
	FDR adjusted p-value
Genes	BPF	TGSH	DD70	BPAF	BPSIP	BPA	E2
APO	1.80399e-07	0.9101	0.680251	8.59204e-08	7.60539e-05	0.00151368	3.34642e-08
AVD	0.0155428	0.128687	0.527569	0.0964737	0.042912	0.0260181	0.278845
CPT1A	2.6195e-07	1.80399e-07	7.72226e-07	9.84442e-08	2.81296e-07	4.38447e-07	2.5959e-05
CTSD	2.2231e-06	5.4139e-06	2.71389e-06	2.71389e-06	7.08593e-07	3.33097e-05	2.26538e-05
CYP7A	0.000162418	0.0199539	0.000183184	6.98184e-05	0.158984	0.00775249	0.0115367
EEF1A1	0.527569	0.149003	0.693253	0.0865445	0.693253	0.0015989	0.527569
ELVL	0.000157465	0.000211538	0.00170885	0.757185	0.00015722	0.000446978	0.0234826
ORM1	0.00137254	0.0325776	0.196026	0.00118591	0.00149935	0.0062366	0.0474139
VCAM	0.25547	0.851887	0.448132	0.434655	0.793587	0.707173	0.767522
VTG2	1.22867e-06	0.196026	0.000198754	7.08593e-07	3.81823e-06	3.77673e-06	2.15438e-08

## Sheet: Table S5
Table S5. Mean log2 fold changes of all genes on the chicken ToxChip array and FDR adjusted p-values.
	Log2 fold change							FDR adjusted p-value
Genes	BPF	TGSH	DD70	BPAF	BPSIP	BPA	E2	BPF	TGSH	DD70	BPAF	BPSIP	BPA	E2
ACSL5	-0.633333	-1.84667	-0.0333333	-0.0833333	-0.28	0.08	-1.02667	0.586706	0.0542563	0.991723	0.988986	0.909827	0.988986	0.275052
ALAS1	0.0866667	0.516667	0.306667	0.61	1.21	-0.09	0.646667	0.964308	0.467797	0.745117	0.347183	0.0558875	0.963932	0.308923
ALDH1A1	-1.70333	-1.69	-0.503333	0.03	-0.446667	0.123333	1.31	0.229299	0.229299	0.866439	0.993474	0.895768	0.988986	0.367604
AOC1	0.14	-0.916667	-1.22333	-0.903333	-1.77667	-0.173333	0.576667	0.988986	0.711577	0.540621	0.712244	0.29669	0.988986	0.878226
APOB	0.423333	1.48333	-0.883333	0.653333	1.00333	-0.0566667	0.55	0.694321	0.0541141	0.240055	0.416362	0.175598	0.988986	0.533625
BATF3	0.313333	0.716667	0.366667	0.46	0.303333	0.0566667	0.36	0.802635	0.309963	0.724332	0.613613	0.806323	0.988986	0.724332
CA3B	0.22	-0.203333	-0.296667	0.73	0.206667	-1.29333	0.903333	0.943085	0.943085	0.909827	0.593372	0.943085	0.240055	0.463584
CDKN1A	0.26	0.246667	-0.286667	1.03	-0.813333	0.0566667	0.433333	0.913824	0.92791	0.909827	0.301435	0.467797	0.991168	0.802635
CYP1A4	2.57	2.13333	2.2	1.95	2.62333	0.99	0.243333	0.0245608	0.0450258	0.0423359	0.0454226	0.0245608	0.289162	0.913824
CYP3A7	0.0533333	-0.15	0.666667	0.7	0.223333	0.47	1.11667	0.991723	0.974164	0.709451	0.687406	0.943085	0.864225	0.38061
CYPAB	1.79667	1.10333	1.34667	1.37	1.57333	0.93	0.816667	0.167101	0.444209	0.301435	0.29669	0.229299	0.546545	0.631857
EEF1A1	0.00666667	-0.0566667	0.193333	0.0466667	0.07	0.213333	4.62503e-17	0.997363	0.988986	0.92791	0.991168	0.988986	0.913824	1
FGA	-0.00333333	-0.33	0.0233333	0.336667	0.446667	-0.18	0.166667	0.997363	0.711577	0.991723	0.709451	0.539355	0.909827	0.909827
FOXA1	-0.376667	-1.83667	-2.15	1.6	-0.793333	-0.236667	0.243333	0.866439	0.0782713	0.0454226	0.131213	0.515288	0.92791	0.92791
G6PC	0.246667	-0.39	-0.246667	-0.15	0.19	-0.813333	-0.0166667	0.900617	0.745117	0.900617	0.943085	0.92791	0.308923	0.993474
GADD45	0.916667	1.09667	1.34667	1.36667	0.0533333	0.56	1.96	0.341371	0.247178	0.155326	0.148745	0.991168	0.66411	0.0454226
HMOX1	0.643333	-0.01	1.8	0.773333	0.846667	0.1	0.243333	0.353743	0.993474	0.0245608	0.258213	0.210008	0.963932	0.866439
IL16	0.226667	0.04	-0.916667	-0.2	0.236667	0.4	-0.106667	0.909827	0.991723	0.271171	0.92791	0.909827	0.745117	0.9724
IL1B	0.266667	-0.07	-0.253333	-0.643333	-0.58	-0.366667	0.163333	0.864225	0.988986	0.873284	0.396992	0.475553	0.724332	0.92791
LEAP2	1.01	1.54667	0.38	1.17667	1.51	0.826667	0.803333	0.200481	0.0542563	0.746932	0.141237	0.0558875	0.2977	0.308923
LBFABP	0.833333	-0.31	0.836667	0.77	0.0366667	0.11	-1.25333	0.138316	0.698417	0.138316	0.167101	0.988986	0.943085	0.0450258
LSS	0.226667	-1.75333	-2.09	-0.966667	-0.683333	-0.19	0.173333	0.92791	0.0782713	0.0454226	0.335188	0.570647	0.943085	0.943085
MAT1A	1.44	0.43	1.32667	1.26	1.14	0.78	0.726667	0.146634	0.802635	0.175598	0.200481	0.247178	0.484952	0.533625
MGMT	0.223333	-1.03333	0.246667	-0.183333	0.796667	-0.12	-0.99	0.943085	0.458405	0.943085	0.963932	0.614223	0.988986	0.48336
MGST3	-1.84667	-1.21667	-0.54	-0.416667	0.106667	-0.0233333	-0.93	0.198279	0.432818	0.864225	0.909827	0.988986	0.993474	0.605167
MSH2	0.39	-0.0666667	-1.06667	0.823333	0.68	-0.153333	-0.29	0.943085	0.991723	0.711577	0.822891	0.878226	0.988986	0.963932
MT4	0.196667	0.973333	0.603333	1.55333	2.8	0.94	1.59	0.963932	0.546545	0.802635	0.258213	0.0457122	0.574321	0.247178
NAT2	0.113333	0.47	-0.5	1.40667	-0.213333	0.456667	1.14333	0.988986	0.895768	0.878226	0.353743	0.963932	0.900617	0.506367
NOS2	0.346667	0.566667	-0.00666667	-0.56	-0.186667	0.766667	0.94	0.92791	0.864225	0.997363	0.864225	0.974164	0.724332	0.631857
PDK4	1.56333	-1.68667	0.78	1.95	2.21667	1.11333	0.636667	0.133726	0.0971209	0.515288	0.0558875	0.0454226	0.276059	0.631857
POLB	1.61333	1.24333	1.66667	1.40667	-0.316667	0.706667	1.64333	0.0968091	0.200481	0.0880091	0.148745	0.895768	0.539355	0.0925861
POLK	-2.47	-2.26333	-0.776667	-0.4	0.04	-0.143333	-0.336667	0.0423359	0.0454226	0.529533	0.864225	0.991723	0.964308	0.895768
SCD	0.54	1.6	2.2	1.39333	1.72	2.06	1.14667	0.806323	0.200481	0.0794715	0.271171	0.167147	0.0971209	0.38061
SLCO1A5	-1.11	-0.223333	1.47	1.20667	1.20333	0.133333	-1.21333	0.200481	0.919132	0.0925861	0.167101	0.167101	0.963932	0.167101
SULT1B1	0.516667	0.136667	0.186667	0.0266667	0.0233333	0.343333	0.76	0.526944	0.943085	0.909827	0.991723	0.991723	0.73357	0.271991
SULT1E1	-1.09	-2.11	-0.403333	-0.563333	-0.583333	-0.0666667	0.603333	0.271171	0.0454226	0.822891	0.687406	0.663656	0.988986	0.634656
THRSP	0.35	-0.52	-0.0166667	0.0433333	1.27667	0.146667	0.11	0.876571	0.724332	0.993474	0.991723	0.200481	0.963932	0.988986
TP63	-1.21667	-0.303333	-1.01333	-0.416667	-1.64667	-0.323333	0.226667	0.275052	0.909827	0.38061	0.864225	0.141237	0.909827	0.943085
TTR	0.0266667	-1.89333	0.696667	1.65667	1.79667	-0.0966667	-0.0666667	0.993474	0.0626256	0.574486	0.0981639	0.0782713	0.988986	0.988986
TXN	0.193333	0.58	-0.196667	0.233333	-0.56	-0.0266667	1.35333	0.943085	0.722026	0.943085	0.943085	0.724332	0.993474	0.224348
UGT1A9	-0.23	-1.21667	-0.636667	-0.316667	-0.5	-0.73	0.413333	0.943085	0.28758	0.698417	0.909827	0.802635	0.614223	0.866439

## Sheet: Table S6
Table S6. Mean log2 fold changes of all genes on the chicken ComboChip array and FDR adjusted p-values.
		Log2 fold change
Chemical	Dose	APO	CTSD	CYP1A4	CYP7A1	EEF1A1	FGF19	FOXA1	LSS	POLB	SCD	VTG2
DD70	0.01	0.26	0.866667	1.58	0.57	-0.05	0.886667	0.44	-1.51	1.50667	-0.356667	0.71
DD70	0.1	0.186667	1.25	0.553333	-0.703333	0.606667	0.29	1.32333	-0.813333	1.56333	1.35	-0.353333
DD70	1	-0.276667	1.55667	2.26667	2.98333	0.33	4.90333	3.42667	-1.23667	2.51	3.21333	0.326667
BPAF	0.01	4.19667	1.04333	1.26	0.673333	0.66	1.87333	1.01	-0.74	1.53	0.646667	1.05667
BPAF	0.1	4.35667	1.64333	0.33	0.936667	0.45	0.0366667	1.53667	-0.996667	1.38333	1.18333	0.336667
BPAF	1	5.18	2.16333	2.05333	2.41333	0.72	0.583333	1.2	-1.31333	2.34667	2.74	1.69667
		FDR adjusted p-value
Chemical	Dose	APO	CTSD	CYP1A4	CYP7A1	EEF1A1	FGF19	FOXA1	LSS	POLB	SCD	VTG2
DD70	0.01	0.718222	0.321126	0.0626956	0.689954	0.963742	0.307676	0.700105	0.192249	0.0802007	0.700105	0.476575
DD70	0.1	0.794806	0.178425	0.476575	0.610315	0.602889	0.714033	0.244288	0.476575	0.0762265	0.167174	0.700105
DD70	1	0.718222	0.100912	0.0140972	0.0496542	0.718222	0.000726525	0.0140972	0.266608	0.0132254	0.0105012	0.714033
BPAF	0.01	0.000259278	0.154209	0.100912	0.228325	0.538384	0.208034	0.307676	0.534277	0.0833698	0.270558	0.244288
BPAF	0.1	0.000259278	0.0442969	0.683565	0.100912	0.689954	0.97163	0.146962	0.387498	0.100912	0.076697	0.700105
BPAF	1	0.000159703	0.0140972	0.0173948	0.00223533	0.505142	0.700105	0.244288	0.253205	0.0163949	0.00214684	0.0833698
